# Supplementary material for: GWAS identifies a polyembryony locus in mango: development of KASP and PACE markers for marker-assisted breeding
Source: Front Plant Sci. 2025 Jan 29;16:1508027. doi: 10.3389/fpls.2025.1508027 (PMC11814187; doi:10.3389/fpls.2025.1508027)
Supplement: Supplementary file 2 [file Table1.xlsx]

## Sheet: Table S1
Table S1: List of Magifera indica accessions analyzed in this study.
Cultivar	Country of origin	Total number of fruits analyzed	Number of fruits with polyembryony	% polyembrionic fruit
Ewais	Egypt	12	9	75
CHINO	Cuba, Cienfuegos	12	12	100
Golek	Honduras	12	8	66.6667
Earlygold	United States, Florida	28	20	71.4286
TURPENTINE	United States, Florida	12	12	100
Sabre	Israel	24	21	87.5
Peach	Israel	36	12	33.3333
CARABAO	Philippines	36	33	91.6667
PERE LOUIS	Trinidad and Tobago, Trinidad	12	8	66.6667
Turpentine	United States, Florida	22	22	100
Turpentine	United States, Florida	12	12	100
Madoe	Honduras	36	35	97.2222
Buxton Spice	Guyana	2	2	100
Sdlg of MIA19596	United States, Florida	24	20	83.3333
Kensington	Australia	35	33	94.2857
Unknown MAN0051		24	22	91.6667
Sig Siput	South East Asia	18	12	66.6667
Thai Everbearing	Thailand	35	33	94.2857
Chok Anon Kuching	Thailand	12	7	58.3333
Diab	Egypt	12	12	100
Bullock's Heart	Egypt	23	12	52.1739
Nam Tam Teem	Thailand	24	24	100
Zebda	Egypt	23	11	47.8261
Winters	United States, Florida	11	11	100
Ono	United States, Hawaii	23	23	100
Long	Trinbago	24	24	100
Vallenato	Columbia	22	10	45.4545
Okrong	Thailand	24	20	83.3333
Hodson	United States, Florida	32	16	50
Toledo	Santiago de Cuba	29	19	65.5172
Piva	Israel	25	23	92
Hong Sa	Thailand	11	8	72.7273
Ivory	China	12	10	83.3333
Malindi	Kenya	36	36	100
Manzana Colorada	United States, Virgin Islands, U.S.	24	24	100
Unknown Sdlg		24	22	91.6667
13-01	Israel	36	27	75
Fiji Long	Fiji	3	3	100
Fiji Short	Fiji	21	12	57.1429
Mulgoba	India	12	6	50
Myatryaut	Myanmar	48	37	77.0833
Sel. Num 3	United States, Florida	12	10	83.3333
Fairchild	Panama	12	0
Graham	United States, Florida	12	0
Valencia Pride	United States, Florida	12	0
Kent 1	United States, Florida	12	0
Lily	United States, Florida	12	0
Cogshall	United States, Florida	12	0
Bd 1-5	Israel	12	0
Tahar	Israel	12	0
St. Maui	United States, Hawaii	12	0
Pedda Rasam	Andhra Pradesh, India	12	0
Naomi	Israel	12	0
Mapuleha	United States, Hawaii	12	0
Itamaraca	Brazil	12	0
Becky	United States, Florida	12	0
Osteen	Merrit Island, Florida	12	0
Unknown MAN-172		12	0
Zeylanica	Sri Lanka	12	0
S-19	United States, Florida	12	0
Unknown MAN0177		12	0
Ott	California, United Sates	12	0
Fernandez	United States, Florida	12	0
Gaylour	Egypt	12	0
Magshimim	Israel	12	0
Mamita	Mexico	12	0
Step	India	12	0
Tetenene	United States, Hawaii	12	0
Tobago Small Red	Trinidad and Tobago, Trinidad	12	0
Zilate	United States, Florida	12	0
Jo Z	United States, Florida	12	0
Smith TREC	United States, Florida	12	0
Allen-King Everbearing (not Allen-King)	Thailand	12	0
Mallika	India	12	0
Haden	United States, Florida	12	0
Jehangir	India	12	0
Paris Selection No. 1	United States, Hawaii	12	0
Cushman	United States, Florida	12	0
Spirit Of 76	United States, Florida	12	0
Unknown MAN0221		12	0
Dot	United States, Florida	12	0
Van Dyke	United States, Florida	12	0
WA2-05-07 MAN0231		12	0
Mabrouka	Egypt	12	0

## Sheet: Table S2
Table S2: List of significant SNP markers associated with polyembryony using Mixed Linear Model.
Chr	Position	Name	Identifier	Ref/Alt	Corr/Trend P	Corr/Trend -log10 P	Corr/Trend R	Corr/Trend X^2	Corr/Trend expected P	Corr/Trend expected -log10 P	Corr/Trend expected X^2	Corr/Trend Bonf. P	Corr/Trend FDR	Armitage P	Armitage -log10 P	Armitage T	Armitage X^2	Armitage expected P	Armitage expected -log10 P	Armitage expected X^2	FDR	Armitage FDR	Exact Armitage P	Exact Armitage -log10 P	Armitage T (Observed)	Exact Armitage expected P	Exact Armitage expected -log10 P	Exact Armitage Bonf. P	Exact Armitage FDR
NC_058153.1	4998877	NC_058153.1:4998877-SNV	NC_058153.1_4998877_G_A	G/A	4.88267e-19	18.3113	0.978537	79.4754	3.64378e-06	5.43845	21.4437	6.70053e-14	6.7e-14	3.0074e-19	18.5218	8.96844	80.4329	3.64378e-06	5.43845	21.4437	4.12709e-14	4.12676e-14	5.95624e-25	24.225	8.96844	3.64349e-06	5.43848	8.17381e-20	4.08691e-20
NC_058153.1	4983614	NC_058153.1:4983614-SNV	NC_058153.1_4983614_A_G	A/G	1.22352e-17	16.9124	0.93856	73.1143	1.09314e-05	4.96133	19.3413	1.67905e-12	2.7982e-13	7.83058e-18	17.1062	8.60205	73.9952	1.09314e-05	4.96133	19.3413	1.0746e-12	1.79085e-13	2.56118e-23	22.5916	8.60205	0.000127522	3.89441	3.51474e-18	1.59761e-19
NC_058153.1	5098094	NC_058153.1:5098094-SNV	NC_058153.1_5098094_C_T	C/T	1.22352e-17	16.9124	0.93856	73.1143	1.82189e-05	4.73948	18.367	1.67905e-12	2.7982e-13	7.83058e-18	17.1062	8.60205	73.9952	1.82189e-05	4.73948	18.367	1.0746e-12	1.79085e-13	2.56118e-23	22.5916	8.60205	0.000134809	3.87028	3.51474e-18	1.59761e-19
NC_058153.1	5107704	NC_058153.1:5107704-SNV	NC_058153.1_5107704_A_G	A/G	1.22352e-17	16.9124	0.93856	73.1143	2.55065e-05	4.59335	17.7264	1.67905e-12	2.7982e-13	7.83058e-18	17.1062	8.60205	73.9952	2.55065e-05	4.59335	17.7264	1.0746e-12	1.79085e-13	2.56118e-23	22.5916	8.60205	0.000142096	3.84742	3.51474e-18	1.59761e-19
NC_058153.1	5107721	NC_058153.1:5107721-SNV	NC_058153.1_5107721_G_A	G/A	1.22352e-17	16.9124	0.93856	73.1143	3.27941e-05	4.4842	17.2486	1.67905e-12	2.7982e-13	7.83058e-18	17.1062	8.60205	73.9952	3.27941e-05	4.4842	17.2486	1.0746e-12	1.79085e-13	2.56118e-23	22.5916	8.60205	0.000149383	3.8257	3.51474e-18	1.59761e-19
NC_058153.1	5226793	NC_058153.1:5226793-SNV	NC_058153.1_5226793_G_A	G/A	1.22352e-17	16.9124	0.93856	73.1143	4.00816e-05	4.39705	16.8675	1.67905e-12	2.7982e-13	7.83058e-18	17.1062	8.60205	73.9952	4.00816e-05	4.39705	16.8675	1.0746e-12	1.79085e-13	2.56118e-23	22.5916	8.60205	0.00015667	3.80501	3.51474e-18	1.59761e-19
NC_058153.1	4982625	NC_058153.1:4982625-SNV	NC_058153.1_4982625_A_G	A/G	1.60921e-17	16.7934	0.935083	72.5736	4.73692e-05	4.3245	16.5506	2.20834e-12	2.00742e-13	1.03326e-17	16.9858	8.57018	73.4479	4.73692e-05	4.3245	16.5506	1.41795e-12	1.28895e-13	1.19125e-24	23.924	8.57018	7.65133e-05	4.11626	1.63476e-19	1.08984e-20
NC_058153.1	4987626	NC_058153.1:4987626-SNV	NC_058153.1_4987626_A_G	A/G	1.60921e-17	16.7934	0.935083	72.5736	5.46568e-05	4.26236	16.2793	2.20834e-12	2.00742e-13	1.03326e-17	16.9858	8.57018	73.4479	5.46568e-05	4.26236	16.2793	1.41795e-12	1.28895e-13	1.19125e-24	23.924	8.57018	8.38003e-05	4.07675	1.63476e-19	1.08984e-20
NC_058153.1	5006512	NC_058153.1:5006512-SNV	NC_058153.1_5006512_A_G	A/G	1.60921e-17	16.7934	0.935083	72.5736	6.19443e-05	4.208	16.0423	2.20834e-12	2.00742e-13	1.03326e-17	16.9858	8.57018	73.4479	6.19443e-05	4.208	16.0423	1.41795e-12	1.28895e-13	1.19125e-24	23.924	8.57018	9.10873e-05	4.04054	1.63476e-19	1.08984e-20
NC_058153.1	5010209	NC_058153.1:5010209-SNV	NC_058153.1_5010209_T_C	T/C	1.60921e-17	16.7934	0.935083	72.5736	6.92319e-05	4.15969	15.8317	2.20834e-12	2.00742e-13	1.03326e-17	16.9858	8.57018	73.4479	6.92319e-05	4.15969	15.8317	1.41795e-12	1.28895e-13	1.19125e-24	23.924	8.57018	9.83743e-05	4.00712	1.63476e-19	1.08984e-20
NC_058153.1	5059462	NC_058153.1:5059462-SNV	NC_058153.1_5059462_C_G	C/G	1.60921e-17	16.7934	0.935083	72.5736	7.65195e-05	4.11623	15.6424	2.20834e-12	2.00742e-13	1.03326e-17	16.9858	8.57018	73.4479	7.65195e-05	4.11623	15.6424	1.41795e-12	1.28895e-13	1.19125e-24	23.924	8.57018	0.000105661	3.97608	1.63476e-19	1.08984e-20
NC_058153.1	5243354	NC_058153.1:5243354-SNV	NC_058153.1_5243354_A_G	A/G	2.00437e-17	16.698	0.937955	72.1402	8.3807e-05	4.07672	15.4704	2.75062e-12	2.292e-13	1.28344e-17	16.8916	8.54517	73.02	8.3807e-05	4.07672	15.4704	1.76128e-12	1.46762e-13	5.12237e-23	22.2905	8.54517	0.000251401	3.59963	7.02948e-18	1.95263e-19
NC_058153.1	5073925	NC_058153.1:5073925-SNV	NC_058153.1_5073925_C_T	C/T	3.40901e-17	16.4674	0.925491	71.0923	9.10946e-05	4.04051	15.3129	4.67821e-12	2.33892e-13	2.20852e-17	16.6559	8.48226	71.9488	9.10946e-05	4.04051	15.3129	3.03078e-12	1.51527e-13	1.19125e-24	23.924	8.48226	1.82175e-05	4.73951	1.63476e-19	1.63476e-20
NC_058153.1	5077225	NC_058153.1:5077225-SNV	NC_058153.1_5077225_T_C	T/C	3.40901e-17	16.4674	0.925491	71.0923	9.83822e-05	4.00708	15.1675	4.67821e-12	2.33892e-13	2.20852e-17	16.6559	8.48226	71.9488	9.83822e-05	4.00708	15.1675	3.03078e-12	1.51527e-13	1.19125e-24	23.924	8.48226	2.55044e-05	4.59338	1.63476e-19	1.63476e-20
NC_058153.1	5085351	NC_058153.1:5085351-SNV	NC_058153.1_5085351_A_T	A/T	3.40901e-17	16.4674	0.925491	71.0923	0.00010567	3.97605	15.0326	4.67821e-12	2.33892e-13	2.20852e-17	16.6559	8.48226	71.9488	0.00010567	3.97605	15.0326	3.03078e-12	1.51527e-13	1.19125e-24	23.924	8.48226	3.27914e-05	4.48424	1.63476e-19	1.63476e-20
NC_058153.1	5085386	NC_058153.1:5085386-SNV	NC_058153.1_5085386_A_T	A/T	3.40901e-17	16.4674	0.925491	71.0923	0.000112957	3.94709	14.9068	4.67821e-12	2.33892e-13	2.20852e-17	16.6559	8.48226	71.9488	0.000112957	3.94709	14.9068	3.03078e-12	1.51527e-13	1.19125e-24	23.924	8.48226	4.00784e-05	4.39709	1.63476e-19	1.63476e-20
NC_058153.1	5085397	NC_058153.1:5085397-SNV	NC_058153.1_5085397_C_G	C/G	3.40901e-17	16.4674	0.925491	71.0923	0.000120245	3.91993	14.7888	4.67821e-12	2.33892e-13	2.20852e-17	16.6559	8.48226	71.9488	0.000120245	3.91993	14.7888	3.03078e-12	1.51527e-13	1.19125e-24	23.924	8.48226	4.73654e-05	4.32454	1.63476e-19	1.63476e-20
NC_058153.1	5088217	NC_058153.1:5088217-SNV	NC_058153.1_5088217_C_A	C/A	3.40901e-17	16.4674	0.925491	71.0923	0.000127532	3.89438	14.6779	4.67821e-12	2.33892e-13	2.20852e-17	16.6559	8.48226	71.9488	0.000127532	3.89438	14.6779	3.03078e-12	1.51527e-13	1.19125e-24	23.924	8.48226	5.46524e-05	4.26239	1.63476e-19	1.63476e-20
NC_058153.1	5088289	NC_058153.1:5088289-SNV	NC_058153.1_5088289_T_C	T/C	3.40901e-17	16.4674	0.925491	71.0923	0.00013482	3.87025	14.5732	4.67821e-12	2.33892e-13	2.20852e-17	16.6559	8.48226	71.9488	0.00013482	3.87025	14.5732	3.03078e-12	1.51527e-13	1.19125e-24	23.924	8.48226	6.19394e-05	4.20803	1.63476e-19	1.63476e-20
NC_058153.1	5204548	NC_058153.1:5204548-SNV	NC_058153.1_5204548_G_A	G/A	3.40901e-17	16.4674	0.925491	71.0923	0.000142108	3.84738	14.474	4.67821e-12	2.33892e-13	2.20852e-17	16.6559	8.48226	71.9488	0.000142108	3.84738	14.474	3.03078e-12	1.51527e-13	1.19125e-24	23.924	8.48226	6.92263e-05	4.15973	1.63476e-19	1.63476e-20
NC_058153.1	5094179	NC_058153.1:5094179-SNV	NC_058153.1_5094179_C_T	C/T	3.61732e-17	16.4416	0.924729	70.9753	0.000149395	3.82566	14.3798	4.96408e-12	2.36366e-13	2.34513e-17	16.6298	8.47528	71.8304	0.000149395	3.82566	14.3798	3.21824e-12	1.53237e-13	5.12237e-23	22.2905	8.47528	0.000236827	3.62557	7.02948e-18	2.13015e-19
NC_058153.1	5073337	NC_058153.1:5073337-SNV	NC_058153.1_5073337_C_T	C/T	6.25551e-17	16.2037	0.917663	69.8947	0.000156683	3.80498	14.2901	8.5845e-12	3.90173e-13	4.08198e-17	16.3891	8.41052	70.7368	0.000156683	3.80498	14.2901	5.60174e-12	2.54604e-13	5.95624e-25	24.225	8.41052	1.09305e-05	4.96136	8.17381e-20	4.08691e-20
NC_058153.1	5023702	NC_058153.1:5023702-SNV	NC_058153.1_5023702_C_G	C/G	6.86364e-17	16.1634	0.916461	69.7117	0.00016397	3.78523	14.2046	9.41905e-12	4.09491e-13	4.48375e-17	16.3484	8.3995	70.5516	0.00016397	3.78523	14.2046	6.1531e-12	2.67504e-13	4.64587e-23	22.3329	8.3995	0.000171244	3.76638	6.37557e-18	2.65649e-19
NC_058153.1	4958822	NC_058153.1:4958822-SNV	NC_058153.1_4958822_T_G	T/G	8.66458e-17	16.0623	0.913435	69.2522	0.000171258	3.76635	14.1228	1.18905e-11	4.09984e-13	5.67593e-17	16.246	8.37177	70.0865	0.000171258	3.76635	14.1228	7.78914e-12	2.68569e-13	5.12237e-23	22.2905	8.37177	0.000193105	3.71421	7.02948e-18	2.19671e-19
NC_058153.1	5012309	NC_058153.1:5012309-SNV	NC_058153.1_5012309_G_A	G/A	8.66458e-17	16.0623	0.913435	69.2522	0.000178545	3.74825	14.0444	1.18905e-11	4.09984e-13	5.67593e-17	16.246	8.37177	70.0865	0.000178545	3.74825	14.0444	7.78914e-12	2.68569e-13	5.12237e-23	22.2905	8.37177	0.000200392	3.69812	7.02948e-18	2.19671e-19
NC_058153.1	5299084	NC_058153.1:5299084-SNV	NC_058153.1_5299084_T_C	T/C	8.66458e-17	16.0623	0.913435	69.2522	0.000185833	3.73088	13.9692	1.18905e-11	4.09984e-13	5.67593e-17	16.246	8.37177	70.0865	0.000185833	3.73088	13.9692	7.78914e-12	2.68569e-13	5.12237e-23	22.2905	8.37177	0.000207679	3.68261	7.02948e-18	2.19671e-19
NC_058153.1	5303335	NC_058153.1:5303335-SNV	NC_058153.1_5303335_A_G	A/G	8.66458e-17	16.0623	0.913435	69.2522	0.000193121	3.71417	13.8969	1.18905e-11	4.09984e-13	5.67593e-17	16.246	8.37177	70.0865	0.000193121	3.71417	13.8969	7.78914e-12	2.68569e-13	5.12237e-23	22.2905	8.37177	0.000214966	3.66763	7.02948e-18	2.19671e-19
NC_058153.1	5315770	NC_058153.1:5315770-SNV	NC_058153.1_5315770_C_A	C/A	8.66458e-17	16.0623	0.913435	69.2522	0.000200408	3.69808	13.8273	1.18905e-11	4.09984e-13	5.67593e-17	16.246	8.37177	70.0865	0.000200408	3.69808	13.8273	7.78914e-12	2.68569e-13	5.12237e-23	22.2905	8.37177	0.000222253	3.65315	7.02948e-18	2.19671e-19
NC_058153.1	5319533	NC_058153.1:5319533-SNV	NC_058153.1_5319533_T_C	T/C	8.66458e-17	16.0623	0.913435	69.2522	0.000207696	3.68257	13.7601	1.18905e-11	4.09984e-13	5.67593e-17	16.246	8.37177	70.0865	0.000207696	3.68257	13.7601	7.78914e-12	2.68569e-13	5.12237e-23	22.2905	8.37177	0.00022954	3.63914	7.02948e-18	2.19671e-19

## Sheet: Table S3
Table S3: List of significant SNP markers associated with polyembryony using EMMAX
Chr	Position	Name	Identifier	Ref/Alt	Call Rate	Minor Allele (Test Allele)	Major Allele	Minor Allele D Frequency	Major Allele d Frequency	P-Value (Initial Model)	.-LOG10(P-Value)	FDR
NC_058153.1	4998877	NC_058153.1:4998877-SNV	NC_058153.1_4998877_G_A	G/A	1	A	G	0.255952	0.744048	2.08574e-42	41.6807	2.80013e-37
NC_058153.1	4982625	NC_058153.1:4982625-SNV	NC_058153.1_4982625_A_G	A/G	1	G	A	0.27381	0.72619	1.8654e-21	20.7292	1.25216e-16
NC_058153.1	4987626	NC_058153.1:4987626-SNV	NC_058153.1_4987626_A_G	A/G	1	G	A	0.27381	0.72619	1.8654e-21	20.7292	8.34771e-17
NC_058153.1	5006512	NC_058153.1:5006512-SNV	NC_058153.1_5006512_A_G	A/G	1	G	A	0.27381	0.72619	1.8654e-21	20.7292	6.26079e-17
NC_058153.1	5010209	NC_058153.1:5010209-SNV	NC_058153.1_5010209_T_C	T/C	1	C	T	0.27381	0.72619	1.8654e-21	20.7292	5.00863e-17
NC_058153.1	5059462	NC_058153.1:5059462-SNV	NC_058153.1_5059462_C_G	C/G	1	G	C	0.27381	0.72619	1.8654e-21	20.7292	4.17386e-17
NC_058153.1	4983614	NC_058153.1:4983614-SNV	NC_058153.1_4983614_A_G	A/G	1	G	A	0.255952	0.744048	1.95801e-21	20.7082	3.75522e-17
NC_058153.1	5098094	NC_058153.1:5098094-SNV	NC_058153.1_5098094_C_T	C/T	1	T	C	0.255952	0.744048	1.95801e-21	20.7082	3.28581e-17
NC_058153.1	5107704	NC_058153.1:5107704-SNV	NC_058153.1_5107704_A_G	A/G	1	G	A	0.255952	0.744048	1.95801e-21	20.7082	2.92072e-17
NC_058153.1	5107721	NC_058153.1:5107721-SNV	NC_058153.1_5107721_G_A	G/A	1	A	G	0.255952	0.744048	1.95801e-21	20.7082	2.62865e-17
NC_058153.1	5226793	NC_058153.1:5226793-SNV	NC_058153.1_5226793_G_A	G/A	1	A	G	0.255952	0.744048	1.95801e-21	20.7082	2.38968e-17
NC_058153.1	5073925	NC_058153.1:5073925-SNV	NC_058153.1_5073925_C_T	C/T	1	T	C	0.279762	0.720238	2.48873e-20	19.604	2.78428e-16
NC_058153.1	5077225	NC_058153.1:5077225-SNV	NC_058153.1_5077225_T_C	T/C	1	C	T	0.279762	0.720238	2.48873e-20	19.604	2.57011e-16
NC_058153.1	5085351	NC_058153.1:5085351-SNV	NC_058153.1_5085351_A_T	A/T	1	T	A	0.279762	0.720238	2.48873e-20	19.604	2.38653e-16
NC_058153.1	5085386	NC_058153.1:5085386-SNV	NC_058153.1_5085386_A_T	A/T	1	T	A	0.279762	0.720238	2.48873e-20	19.604	2.22743e-16
NC_058153.1	5085397	NC_058153.1:5085397-SNV	NC_058153.1_5085397_C_G	C/G	1	G	C	0.279762	0.720238	2.48873e-20	19.604	2.08821e-16
NC_058153.1	5088217	NC_058153.1:5088217-SNV	NC_058153.1_5088217_C_A	C/A	1	A	C	0.279762	0.720238	2.48873e-20	19.604	1.96538e-16
NC_058153.1	5088289	NC_058153.1:5088289-SNV	NC_058153.1_5088289_T_C	T/C	1	C	T	0.279762	0.720238	2.48873e-20	19.604	1.85619e-16
NC_058153.1	5204548	NC_058153.1:5204548-SNV	NC_058153.1_5204548_G_A	G/A	1	A	G	0.279762	0.720238	2.48873e-20	19.604	1.7585e-16
NC_058153.1	5007663	NC_058153.1:5007663-SNV	NC_058153.1_5007663_G_A	G/A	1	A	G	0.291667	0.708333	5.48516e-19	18.2608	3.68194e-15
NC_058153.1	5073337	NC_058153.1:5073337-SNV	NC_058153.1_5073337_C_T	C/T	1	T	C	0.285714	0.714286	6.18339e-19	18.2088	3.95298e-15
NC_058153.1	5094179	NC_058153.1:5094179-SNV	NC_058153.1_5094179_C_T	C/T	1	T	C	0.261905	0.738095	6.34218e-19	18.1978	3.8702e-15
NC_058153.1	5023702	NC_058153.1:5023702-SNV	NC_058153.1_5023702_C_G	C/G	1	G	C	0.279762	0.720238	6.49677e-19	18.1873	3.79216e-15
NC_058153.1	4958822	NC_058153.1:4958822-SNV	NC_058153.1_4958822_T_G	T/G	1	G	T	0.267857	0.732143	2.45745e-18	17.6095	1.37465e-14
NC_058153.1	4959517	NC_058153.1:4959517-SNV	NC_058153.1_4959517_C_T	C/T	0.988095	T	C	0.271084	0.728916	2.45745e-18	17.6095	1.31966e-14
NC_058153.1	5299084	NC_058153.1:5299084-SNV	NC_058153.1_5299084_T_C	T/C	1	C	T	0.267857	0.732143	4.29518e-18	17.367	2.21782e-14
NC_058153.1	5303335	NC_058153.1:5303335-SNV	NC_058153.1_5303335_A_G	A/G	1	G	A	0.267857	0.732143	4.29518e-18	17.367	2.13567e-14
NC_058153.1	5315770	NC_058153.1:5315770-SNV	NC_058153.1_5315770_C_A	C/A	1	A	C	0.267857	0.732143	4.29518e-18	17.367	2.0594e-14
NC_058153.1	5319533	NC_058153.1:5319533-SNV	NC_058153.1_5319533_T_C	T/C	1	C	T	0.267857	0.732143	4.29518e-18	17.367	1.98839e-14

## Sheet: Table S4
Table S4: Allelic matrix of the 29 loci associated with polyembryony in 84 M. indica accessions
Identifier	Alleles	Chrom	Pos	Ewais	CHINO	Golek	Earlygold	TURPENTINE	Sabre	Peach	CARABAO	PERE LOUIS	Turpentine	Turpentine	Madoe	Buxton Spice	Sdlg of MIA19596	Kensington	Unknown MAN0051	Sig Siput	Thai Everbearing	Chok Anon Kuching	Diab	Bullock's Heart	Nam Tam Teem	Zebda	Winters	Ono	Long	Vallenato	Okrong	Hodson	Toledo	Piva	Hong Sa	Ivory	Malindi	Manzana Colorada	Unknown Sdlg	13-01	Fiji Long	Fiji Short	Mulgoba	Myatryaut	Sel. Num 3	Fairchild	Graham	Valencia Pride	Kent 1
NC_058153.1_4958822_T_G	T/G	NC_058153.1	4958822	TG	TT	TG	TG	TG	TG	TG	TG	TG	TG	TG	TG	TG	TG	TG	TG	TG	TG	GG	TG	TG	GG	TG	TG	GG	TG	TG	GG	TG	TG	TG	TG	TG	TG	TG	TG	TG	TG	TG	TG	TG	TG	TT	TT	TT	TT
NC_058153.1_4959517_C_T	C/T	NC_058153.1	4959517	TC	CC	TC	TC	TC	TC	TC	TC	TC	TC	TC	TC	TC	TC	TC	TC	TC	TC	TT	TC	TC	TT	TC	TC	TT	TC	TC	TT	TC	TC	TC	TC	TC	TC	TC	TC	TC	TC	TC	TC	TC	TC	CC	CC	CC	CC
NC_058153.1_4982625_A_G	A/G	NC_058153.1	4982625	AG	AG	AG	AG	AG	AG	AG	AG	AG	AG	AG	AG	AG	AG	AG	AG	AG	AG	GG	AG	AG	GG	AG	AG	GG	AG	AG	GG	AG	AG	AG	AG	AG	AG	AG	AG	AG	AG	AG	AG	AG	AG	AA	AA	AA	AA
NC_058153.1_4983614_A_G	A/G	NC_058153.1	4983614	AG	AG	AG	AA	AG	AG	AG	AG	AG	AG	AG	AG	AG	AG	AG	AG	AG	AG	AG	AG	AG	AG	AG	AG	GG	AG	AG	GG	AG	AG	AG	AG	AG	AG	AG	AG	AG	AG	AG	AG	AG	AG	AA	AA	AA	AA
NC_058153.1_4987626_A_G	A/G	NC_058153.1	4987626	AG	AG	AG	AG	AG	AG	AG	AG	AG	AG	AG	AG	AG	AG	AG	AG	AG	AG	GG	AG	AG	GG	AG	AG	GG	AG	AG	GG	AG	AG	AG	AG	AG	AG	AG	AG	AG	AG	AG	AG	AG	AG	AA	AA	AA	AA
NC_058153.1_4998877_G_A	G/A	NC_058153.1	4998877	AG	AA	AG	AG	AG	AG	AG	AG	AG	AG	AG	AG	AG	AG	AG	AG	AG	AG	AG	AG	AG	AG	AG	AG	AG	AG	AG	AG	AG	AG	AG	AG	AG	AG	AG	AG	AG	AG	AG	AG	AG	AG	GG	GG	GG	GG
NC_058153.1_5006512_A_G	A/G	NC_058153.1	5006512	AG	AG	AG	AG	AG	AG	AG	AG	AG	AG	AG	AG	AG	AG	AG	AG	AG	AG	GG	AG	AG	GG	AG	AG	GG	AG	AG	GG	AG	AG	AG	AG	AG	AG	AG	AG	AG	AG	AG	AG	AG	AG	AA	AA	AA	AA
NC_058153.1_5007663_G_A	G/A	NC_058153.1	5007663	AG	AG	AG	AG	AG	AG	AG	AG	AG	AG	AG	AG	AG	AG	AG	AG	AG	AG	AA	AG	AG	AA	AG	AG	AA	AG	AG	AA	AG	AG	AG	AA	AA	AG	AG	AG	AG	AG	AG	AG	AG	AG	GG	GG	GG	GG
NC_058153.1_5010209_T_C	T/C	NC_058153.1	5010209	TC	TC	TC	TC	TC	TC	TC	TC	TC	TC	TC	TC	TC	TC	TC	TC	TC	TC	CC	TC	TC	CC	TC	TC	CC	TC	TC	CC	TC	TC	TC	TC	TC	TC	TC	TC	TC	TC	TC	TC	TC	TC	TT	TT	TT	TT
NC_058153.1_5023702_C_G	C/G	NC_058153.1	5023702	CG	CG	CG	CG	CG	CG	CG	CG	CG	CG	CG	CG	CG	CG	CG	CG	CG	CG	GG	CG	CG	GG	CG	CG	GG	CG	CG	GG	CG	CG	CG	CG	CG	CG	CG	CG	CG	CG	CG	CG	CG	CG	CC	CC	CC	CC
NC_058153.1_5059462_C_G	C/G	NC_058153.1	5059462	CG	CG	CG	CG	CG	CG	CG	CG	CG	CG	CG	CG	CG	CG	CG	CG	CG	CG	GG	CG	CG	GG	CG	CG	GG	CG	CG	GG	CG	CG	CG	CG	CG	CG	CG	CG	CG	CG	CG	CG	CG	CG	CC	CC	CC	CC
NC_058153.1_5073337_C_T	C/T	NC_058153.1	5073337	TC	TC	TC	TC	TC	TC	TC	TC	TC	TC	TC	TC	TC	TC	TC	TC	TC	TT	TT	TT	TC	TT	TC	TC	TT	TC	TC	TT	TC	TC	TC	TC	TC	TC	TC	TC	TC	TC	TC	TC	TC	TC	CC	CC	CC	CC
NC_058153.1_5073925_C_T	C/T	NC_058153.1	5073925	TC	TC	TC	TC	TC	TC	TC	TC	TC	TC	TC	TC	TC	TC	TC	TC	TC	TT	TT	TC	TC	TT	TC	TC	TT	TC	TC	TT	TC	TC	TC	TC	TC	TC	TC	TC	TC	TC	TC	TC	TC	TC	CC	CC	CC	CC
NC_058153.1_5077225_T_C	T/C	NC_058153.1	5077225	TC	TC	TC	TC	TC	TC	TC	TC	TC	TC	TC	TC	TC	TC	TC	TC	TC	CC	CC	TC	TC	CC	TC	TC	CC	TC	TC	CC	TC	TC	TC	TC	TC	TC	TC	TC	TC	TC	TC	TC	TC	TC	TT	TT	TT	TT
NC_058153.1_5085351_A_T	A/T	NC_058153.1	5085351	AT	AT	AT	AT	AT	AT	AT	AT	AT	AT	AT	AT	AT	AT	AT	AT	AT	TT	TT	AT	AT	TT	AT	AT	TT	AT	AT	TT	AT	AT	AT	AT	AT	AT	AT	AT	AT	AT	AT	AT	AT	AT	AA	AA	AA	AA
NC_058153.1_5085386_A_T	A/T	NC_058153.1	5085386	AT	AT	AT	AT	AT	AT	AT	AT	AT	AT	AT	AT	AT	AT	AT	AT	AT	TT	TT	AT	AT	TT	AT	AT	TT	AT	AT	TT	AT	AT	AT	AT	AT	AT	AT	AT	AT	AT	AT	AT	AT	AT	AA	AA	AA	AA
NC_058153.1_5085397_C_G	C/G	NC_058153.1	5085397	CG	CG	CG	CG	CG	CG	CG	CG	CG	CG	CG	CG	CG	CG	CG	CG	CG	GG	GG	CG	CG	GG	CG	CG	GG	CG	CG	GG	CG	CG	CG	CG	CG	CG	CG	CG	CG	CG	CG	CG	CG	CG	CC	CC	CC	CC
NC_058153.1_5088217_C_A	C/A	NC_058153.1	5088217	AC	AC	AC	AC	AC	AC	AC	AC	AC	AC	AC	AC	AC	AC	AC	AC	AC	AA	AA	AC	AC	AA	AC	AC	AA	AC	AC	AA	AC	AC	AC	AC	AC	AC	AC	AC	AC	AC	AC	AC	AC	AC	CC	CC	CC	CC
NC_058153.1_5088289_T_C	T/C	NC_058153.1	5088289	TC	TC	TC	TC	TC	TC	TC	TC	TC	TC	TC	TC	TC	TC	TC	TC	TC	CC	CC	TC	TC	CC	TC	TC	CC	TC	TC	CC	TC	TC	TC	TC	TC	TC	TC	TC	TC	TC	TC	TC	TC	TC	TT	TT	TT	TT
NC_058153.1_5094179_C_T	C/T	NC_058153.1	5094179	TC	TC	TC	CC	TC	TC	TC	TC	TC	TC	TC	TC	TC	TC	TC	TC	TC	TC	TT	TC	TC	TC	TC	TC	TT	TC	TC	TT	TC	TC	TC	TC	TC	TC	TC	TC	TC	TC	TC	TC	TC	TC	CC	CC	CC	CC
NC_058153.1_5098094_C_T	C/T	NC_058153.1	5098094	TC	TC	TC	CC	TC	TC	TC	TC	TC	TC	TC	TC	TC	TC	TC	TC	TC	TC	TC	TC	TC	TC	TC	TC	TT	TC	TC	TT	TC	TC	TC	TC	TC	TC	TC	TC	TC	TC	TC	TC	TC	TC	CC	CC	CC	CC
NC_058153.1_5107704_A_G	A/G	NC_058153.1	5107704	AG	AG	AG	AA	AG	AG	AG	AG	AG	AG	AG	AG	AG	AG	AG	AG	AG	AG	AG	AG	AG	AG	AG	AG	GG	AG	AG	GG	AG	AG	AG	AG	AG	AG	AG	AG	AG	AG	AG	AG	AG	AG	AA	AA	AA	AA
NC_058153.1_5107721_G_A	G/A	NC_058153.1	5107721	AG	AG	AG	GG	AG	AG	AG	AG	AG	AG	AG	AG	AG	AG	AG	AG	AG	AG	AG	AG	AG	AG	AG	AG	AA	AG	AG	AA	AG	AG	AG	AG	AG	AG	AG	AG	AG	AG	AG	AG	AG	AG	GG	GG	GG	GG
NC_058153.1_5204548_G_A	G/A	NC_058153.1	5204548	AG	AG	AG	AG	AG	AG	AG	AG	AG	AG	AG	AG	AG	AG	AG	AG	AG	AA	AA	AG	AG	AA	AG	AG	AA	AG	AG	AA	AG	AG	AG	AG	AG	AG	AG	AG	AG	AG	AG	AG	AG	AG	GG	GG	GG	GG
NC_058153.1_5226793_G_A	G/A	NC_058153.1	5226793	AG	AG	AG	GG	AG	AG	AG	AG	AG	AG	AG	AG	AG	AG	AG	AG	AG	AG	AG	AG	AG	AG	AG	AG	AA	AG	AG	AA	AG	AG	AG	AG	AG	AG	AG	AG	AG	AG	AG	AG	AG	AG	GG	GG	GG	GG
NC_058153.1_5299084_T_C	T/C	NC_058153.1	5299084	TC	TC	TC	TC	TC	TC	TC	TC	TC	TC	TC	TC	TC	TC	TC	TC	TC	CC	TC	TC	TC	CC	TC	TC	CC	TC	TC	CC	TC	TC	TC	TC	TC	TC	TC	TC	TC	TC	TC	TC	TT	TC	TT	TT	TT	TT
NC_058153.1_5303335_A_G	A/G	NC_058153.1	5303335	AG	AG	AG	AG	AG	AG	AG	AG	AG	AG	AG	AG	AG	AG	AG	AG	AG	GG	AG	AG	AG	GG	AG	AG	GG	AG	AG	GG	AG	AG	AG	AG	AG	AG	AG	AG	AG	AG	AG	AG	AA	AG	AA	AA	AA	AA
NC_058153.1_5315770_C_A	C/A	NC_058153.1	5315770	AC	AC	AC	AC	AC	AC	AC	AC	AC	AC	AC	AC	AC	AC	AC	AC	AC	AA	AC	AC	AC	AA	AC	AC	AA	AC	AC	AA	AC	AC	AC	AC	AC	AC	AC	AC	AC	AC	AC	AC	CC	AC	CC	CC	CC	CC
NC_058153.1_5319533_T_C	T/C	NC_058153.1	5319533	TC	TC	TC	TC	TC	TC	TC	TC	TC	TC	TC	TC	TC	TC	TC	TC	TC	CC	TC	TC	TC	CC	TC	TC	CC	TC	TC	CC	TC	TC	TC	TC	TC	TC	TC	TC	TC	TC	TC	TC	TT	TC	TT	TT	TT	TT
[truncated: 38 more columns]

## Sheet: TableS5
Table S5: List of Transcripts and genes within the LD block that is associated with polyembryony trait
Chr	Start	Stop	Gene Name	Transcript Name	CDS Start	CDS Stop	Strand	model_evidence	product
NC_058153.1	4938026	4941007	LOC123200754	XM_044616122.1	4938140	4940878	-	Supporting evidence includes similarity to: 1 EST, 10 Proteins, and 100% coverage of the annotated genomic feature by RNAseq alignments, including 69 samples with support for all annotated introns	cytokinin dehydrogenase 7
NC_058153.1	4963869	4964932	LOC123201073	XM_044616524.1	4963885	4964875	+	Supporting evidence includes similarity to: 39 Proteins, and 100% coverage of the annotated genomic feature by RNAseq alignments, including 19 samples with support for all annotated introns	transcription factor MYB114-like
NC_058153.1	4970623	4972126	LOC123201086	XM_044616538.1	4970922	4971982	-	Supporting evidence includes similarity to: 37 Proteins, and 100% coverage of the annotated genomic feature by RNAseq alignments, including 8 samples with support for all annotated introns	transcription factor MYB1-like
NC_058153.1	4993541	4994906	LOC123200115	XM_044615245.1	4993804	4994716	-	Supporting evidence includes similarity to: 53 Proteins, and 100% coverage of the annotated genomic feature by RNAseq alignments, including 55 samples with support for all annotated introns	transcription factor MYB1-like
NC_058153.1	5006935	5008067	LOC123200786	XM_044616167.1	5006964	5007957	+	Supporting evidence includes similarity to: 1 mRNA, 58 Proteins, and 100% coverage of the annotated genomic feature by RNAseq alignments, including 28 samples with support for all annotated introns	transcription factor MYB123-like
NC_058153.1	5008686	5010298	LOC123200787	XM_044616168.1	5008755	5010240	-	Supporting evidence includes similarity to: 7 Proteins, and 100% coverage of the annotated genomic feature by RNAseq alignments, including 19 samples with support for all annotated introns	NAD(P)H-quinone oxidoreductase subunit U, chloroplastic
NC_058153.1	5010387	5010458	TRNAD-GUC_18	unassigned_transcript_411	?	?	+	?	tRNA-Asp
NC_058153.1	5014874	5018045	LOC123200885	XM_044616265.1	5014873	5018034	-	Supporting evidence includes similarity to: 5 Proteins, and 40% coverage of the annotated genomic feature by RNAseq alignments	cadmium/zinc-transporting ATPase HMA2-like
NC_058153.1	5020539	5024386	LOC123200788	XM_044616169.1	5020692	5023998	+	Supporting evidence includes similarity to: 5 Proteins, and 100% coverage of the annotated genomic feature by RNAseq alignments, including 67 samples with support for all annotated introns	peroxisome biogenesis factor 10
NC_058153.1	5033402	5035961	LOC123200999	XM_044616439.1	5033532	5035806	+	Supporting evidence includes similarity to: 1 EST, 39 Proteins, and 100% coverage of the annotated genomic feature by RNAseq alignments, including 69 samples with support for all annotated introns	40S ribosomal protein S3-3
NC_058153.1	5041426	5045245	LOC123201000	XM_044616440.1	5041555	5045090	+	Supporting evidence includes similarity to: 9 Proteins, and 100% coverage of the annotated genomic feature by RNAseq alignments, including 39 samples with support for all annotated introns	thermospermine synthase ACAULIS5-like
NC_058153.1	5058132	5059771	LOC123200384	XM_044615553.1	5058210	5059575	-	Supporting evidence includes similarity to: 3 Proteins, and 100% coverage of the annotated genomic feature by RNAseq alignments	protein BIG GRAIN 1-like B
NC_058153.1	5072728	5078208	LOC123201048	XM_044616501.1	5072865	5078149	-	Supporting evidence includes similarity to: 11 Proteins, and 100% coverage of the annotated genomic feature by RNAseq alignments, including 69 samples with support for all annotated introns	omega-amidase, chloroplastic-like
NC_058153.1	5085425	5086092	LOC123199943	XM_044615000.1	5085431	5085959	+	Supporting evidence includes similarity to: 100% coverage of the annotated genomic feature by RNAseq alignments, including 3 samples with support for all annotated introns	protein RKD4-like
NC_058153.1	5086362	5087805	LOC123200887	XM_044616269.1	5086361	5087805	+	Supporting evidence includes similarity to: 1 Protein	uncharacterized LOC123200887
NC_058153.1	5090661	5094576	LOC123200064	XM_044615162.1	5090754	5094163	+	Supporting evidence includes similarity to: 43 Proteins, and 100% coverage of the annotated genomic feature by RNAseq alignments, including 67 samples with support for all annotated introns	PHD finger protein ALFIN-LIKE 4-like
NC_058153.1	5105164	5107199	LOC123201083	XM_044616534.1	5105458	5106496	-	Supporting evidence includes similarity to: 14 Proteins, and 100% coverage of the annotated genomic feature by RNAseq alignments	solute carrier family 25 member 44-like
NC_058153.1	5110948	5111660	LOC123200177	XM_044615319.1	5111046	5111520	+	Supporting evidence includes similarity to: 31 Proteins, and 100% coverage of the annotated genomic feature by RNAseq alignments	17.1 kDa class II heat shock protein-like
NC_058153.1	5114255	5115064	LOC123200161	XM_044615306.1	5114400	5114874	+	Supporting evidence includes similarity to: 29 Proteins, and 100% coverage of the annotated genomic feature by RNAseq alignments	17.9 kDa class II heat shock protein-like
NC_058153.1	5123409	5124198	LOC123199981	XM_044615043.1	5123539	5124013	+	Supporting evidence includes similarity to: 32 Proteins, and 100% coverage of the annotated genomic feature by RNAseq alignments	17.3 kDa class II heat shock protein-like
NC_058153.1	5129123	5129934	LOC123199983	XM_044615044.1	5129284	5129758	+	Supporting evidence includes similarity to: 32 Proteins, and 100% coverage of the annotated genomic feature by RNAseq alignments	17.3 kDa class II heat shock protein-like
NC_058153.1	5140500	5141259	LOC123200189	XM_044615336.1	5140582	5141056	+	Supporting evidence includes similarity to: 34 Proteins, and 100% coverage of the annotated genomic feature by RNAseq alignments	17.3 kDa class II heat shock protein-like
NC_058153.1	5146226	5147115	LOC123200930	XM_044616317.1	5146375	5146846	+	Supporting evidence includes similarity to: 33 Proteins, and 100% coverage of the annotated genomic feature by RNAseq alignments	17.3 kDa class II heat shock protein-like
NC_058153.1	5152189	5157934	LOC123200172	XM_044615315.1	5152283	5152757	+	Supporting evidence includes similarity to: 31 Proteins, and 100% coverage of the annotated genomic feature by RNAseq alignments, including 43 samples with support for all annotated introns	17.1 kDa class II heat shock protein-like
NC_058153.1	5168293	5169047	LOC123200068	XM_044615171.1	5168471	5168945	-	Supporting evidence includes similarity to: 16 Proteins, and 100% coverage of the annotated genomic feature by RNAseq alignments	17.9 kDa class II heat shock protein-like
NC_058153.1	5171616	5173751	LOC123201175	XM_044616651.1	5171859	5172143	-	Supporting evidence includes similarity to: 1 Protein, and 100% coverage of the annotated genomic feature by RNAseq alignments, including 19 samples with support for all annotated introns	AUGMIN subunit 1-like, transcript variant X2
NC_058153.1	5171616	5176987	LOC123201175	XM_044616650.1	5171859	5176820	-	Supporting evidence includes similarity to: 8 Proteins, and 100% coverage of the annotated genomic feature by RNAseq alignments, including 69 samples with support for all annotated introns	AUGMIN subunit 1-like, transcript variant X1
NC_058153.1	5186833	5188316	LOC123201010	XM_044616454.1	5186975	5188006	+	Supporting evidence includes similarity to: 6 Proteins, and 100% coverage of the annotated genomic feature by RNAseq alignments, including 38 samples with support for all annotated introns	probable WRKY transcription factor 50
NC_058153.1	5190223	5194230	LOC123200613	XM_044615890.1	5190469	5194092	+	Supporting evidence includes similarity to: 9 Proteins, and 100% coverage of the annotated genomic feature by RNAseq alignments, including 66 samples with support for all annotated introns	(S)-coclaurine N-methyltransferase-like
NC_058153.1	5194163	5196304	LOC123200614	XM_044615891.1	5195773	5196254	-	Supporting evidence includes similarity to: 5 Proteins, and 100% coverage of the annotated genomic feature by RNAseq alignments, including 61 samples with support for all annotated introns	uncharacterized protein At4g33100, transcript variant X1
NC_058153.1	5195147	5196304	LOC123200614	XM_044615892.1	5195773	5196254	-	Supporting evidence includes similarity to: 5 Proteins, and 100% coverage of the annotated genomic feature by RNAseq alignments, including 40 samples with support for all annotated introns	uncharacterized protein At4g33100, transcript variant X2
NC_058153.1	5198617	5204099	LOC123200611	XM_044615882.1	5198626	5203873	+	Supporting evidence includes similarity to: 59 Proteins, and 100% coverage of the annotated genomic feature by RNAseq alignments	uncharacterized LOC123200611
NC_058153.1	5209602	5213291	LOC123200612	XM_044615889.1	5209870	5212295	-	Supporting evidence includes similarity to: 33 Proteins, and 100% coverage of the annotated genomic feature by RNAseq alignments, including 68 samples with support for all annotated introns	protein phosphatase 2C 53-like, transcript variant X5
NC_058153.1	5209602	5214039	LOC123200612	XM_044615888.1	5209870	5212295	-	Supporting evidence includes similarity to: 33 Proteins, and 100% coverage of the annotated genomic feature by RNAseq alignments, including 66 samples with support for all annotated introns	protein phosphatase 2C 53-like, transcript variant X4
NC_058153.1	5209602	5214047	LOC123200612	XM_044615884.1	5209870	5212559	-	Supporting evidence includes similarity to: 34 Proteins, and 100% coverage of the annotated genomic feature by RNAseq alignments, including 62 samples with support for all annotated introns	protein phosphatase 2C 53-like, transcript variant X2
NC_058153.1	5209602	5214047	LOC123200612	XM_044615883.1	5209870	5212559	-	Supporting evidence includes similarity to: 62 Proteins, and 100% coverage of the annotated genomic feature by RNAseq alignments, including 66 samples with support for all annotated introns	protein phosphatase 2C 53-like, transcript variant X1
NC_058153.1	5209602	5214048	LOC123200612	XM_044615885.1	5209870	5212559	-	Supporting evidence includes similarity to: 34 Proteins, and 100% coverage of the annotated genomic feature by RNAseq alignments, including 50 samples with support for all annotated introns	protein phosphatase 2C 53-like, transcript variant X3
NC_058153.1	5218348	5219932	LOC123200129	XM_044615263.1	5218502	5219723	+	Supporting evidence includes similarity to: 19 Proteins, and 100% coverage of the annotated genomic feature by RNAseq alignments, including 69 samples with support for all annotated introns	NHP2-like protein 1
NC_058153.1	5221064	5231032	LOC123200699	XM_044616037.1	5222228	5230950	-	Supporting evidence includes similarity to: 45 Proteins, and 100% coverage of the annotated genomic feature by RNAseq alignments, including 38 samples with support for all annotated introns	serine/threonine-protein kinase tricornered-like, transcript variant X6
NC_058153.1	5221064	5231032	LOC123200699	XM_044616034.1	5222228	5230950	-	Supporting evidence includes similarity to: 44 Proteins, and 100% coverage of the annotated genomic feature by RNAseq alignments, including 52 samples with support for all annotated introns	serine/threonine-protein kinase tricornered-like, transcript variant X3
NC_058153.1	5221066	5231031	LOC123200699	XM_044616033.1	5222228	5230950	-	Supporting evidence includes similarity to: 44 Proteins, and 100% coverage of the annotated genomic feature by RNAseq alignments, including 52 samples with support for all annotated introns	serine/threonine-protein kinase tricornered-like, transcript variant X2
NC_058153.1	5221862	5231031	LOC123200699	XM_044616031.1	5222228	5230950	-	Supporting evidence includes similarity to: 44 Proteins, and 100% coverage of the annotated genomic feature by RNAseq alignments, including 27 samples with support for all annotated introns	serine/threonine-protein kinase tricornered-like, transcript variant X1
NC_058153.1	5221862	5231032	LOC123200699	XM_044616036.1	5222228	5230950	-	Supporting evidence includes similarity to: 45 Proteins, and 100% coverage of the annotated genomic feature by RNAseq alignments, including 20 samples with support for all annotated introns	serine/threonine-protein kinase tricornered-like, transcript variant X5
NC_058153.1	5221862	5231032	LOC123200699	XM_044616035.1	5222228	5230950	-	Supporting evidence includes similarity to: 44 Proteins, and 100% coverage of the annotated genomic feature by RNAseq alignments, including 26 samples with support for all annotated introns	serine/threonine-protein kinase tricornered-like, transcript variant X4
NC_058153.1	5222485	5231031	LOC123200699	XM_044616038.1	5223304	5230950	-	Supporting evidence includes similarity to: 44 Proteins, and 100% coverage of the annotated genomic feature by RNAseq alignments, including 44 samples with support for all annotated introns	serine/threonine-protein kinase tricornered-like, transcript variant X7
NC_058153.1	5244716	5246734	LOC123199882	XM_044614904.1	5244926	5246399	-	Supporting evidence includes similarity to: 6 Proteins, and 100% coverage of the annotated genomic feature by RNAseq alignments	protein ALP1-like
NC_058153.1	5258901	5262412	LOC123200373	XM_044615543.1	5259049	5262123	+	Supporting evidence includes similarity to: 32 Proteins, and 100% coverage of the annotated genomic feature by RNAseq alignments, including 1 sample with support for all annotated introns	U-box domain-containing protein 35
NC_058153.1	5270511	5272490	LOC123201106	XM_044616566.1	5270606	5272436	+	Supporting evidence includes similarity to: 5 Proteins, and 100% coverage of the annotated genomic feature by RNAseq alignments, including 8 samples with support for all annotated introns	probable 2-oxoglutarate/Fe(II)-dependent dioxygenase
NC_058153.1	5315715	5334567	LOC123200956	XR_006498692.1	?	?	-	Supporting evidence includes similarity to: 100% coverage of the annotated genomic feature by RNAseq alignments, including 8 samples with support for all annotated introns	uncharacterized LOC123200956, transcript variant X6
NC_058153.1	5315715	5334567	LOC123200956	XR_006498687.1	?	?	-	Supporting evidence includes similarity to: 100% coverage of the annotated genomic feature by RNAseq alignments, including 17 samples with support for all annotated introns	uncharacterized LOC123200956, transcript variant X1
NC_058153.1	5315715	5334567	LOC123200956	XR_006498690.1	?	?	-	Supporting evidence includes similarity to: 100% coverage of the annotated genomic feature by RNAseq alignments, including 10 samples with support for all annotated introns	uncharacterized LOC123200956, transcript variant X4
NC_058153.1	5315715	5334572	LOC123200956	XR_006498688.1	?	?	-	Supporting evidence includes similarity to: 100% coverage of the annotated genomic feature by RNAseq alignments, including 19 samples with support for all annotated introns	uncharacterized LOC123200956, transcript variant X2
NC_058153.1	5331562	5334567	LOC123200956	XR_006498691.1	?	?	-	Supporting evidence includes similarity to: 100% coverage of the annotated genomic feature by RNAseq alignments, including 36 samples with support for all annotated introns	uncharacterized LOC123200956, transcript variant X5
NC_058153.1	5331562	5334567	LOC123200956	XR_006498689.1	?	?	-	Supporting evidence includes similarity to: 100% coverage of the annotated genomic feature by RNAseq alignments, including 36 samples with support for all annotated introns	uncharacterized LOC123200956, transcript variant X3

## Sheet: TableS6
Table S6: The SNP calling of 380 mango accessions and breeding lines using five KASP markers associated with polyembryony
	Red color cells refer to the homozygous allele of polyembryony
	Green color cells refer to the hetrozygous allele of polyembryony
	Blue color cells refer to the homozygous allele of monoembryony
	White color cells and ? refer to missing or uncallable alleles
	Yellow color cells refer to the bad calling
	Grey color cells refer to control
MAN code	Cultivar Name	Phenotyping	NC_058153_1_4987626_A_G	NC_058153_1_5077225_T_C	NC_058153_1_5088289_T_C	NC_058153_1_5012309_G_A	NC_058153_1_5204548_G_A
MAN0001	S-01	M	AA	TT	TT	GG	GG
MAN0002	Cowasjee Patel X Piri	M	AA	TT	TT	GG	GG
MAN0003	TURPENTINE	P	GA	CT	CT	AA	AG
MAN0004	Amini	M	AA	TT	TT	GG	GG
MAN0005	Ewais	P	GA	CT	CT	AA	AG
MAN0006	TURPENTINE	P	GA	CT	CT	AA	AG
MAN0007	CHINO	P	GA	CT	CT	AA	AG
MAN0008	KALA ALPHONSE SDLG	M	AA	TT	TT	GG	GG
MAN0009	TOMMY ATKINS	M	AA	TT	TT	GG	GG
MAN0010	Diplomatico		GA	CT	CT	AA	AG
MAN0011	GLENN	M	AA	TT	TT	GG	GG
MAN0012	Eldon	M	AA	TT	TT	GG	GG
MAN0013	TUTEHAU	M	?	?	?	?	GG
MAN0014	Golek	P	GA	CT	CT	AA	AG
MAN0015	Saigon	M	AA	TT	TT	GG	GG
MAN0016	GLENN	M	AA	TT	TT	GG	GG
MAN0017	Siamese		GG	CC	CT	AA	AG
MAN0018	Earlygold	P	?	CT	CT	AA	AG
MAN0019	NA	M	AA	TT	TT	Uncallable	GG
MAN0020	TURPENTINE	P	GA	CT	CT	AA	AG
MAN0021	Sabre	P	GA	CT	CT	AA	AG
MAN0022	Peach	M	?	CT	CT	AA	AG
MAN0023	S-10	M	AA	TT	TT	GG	GG
MAN0024	CARABAO	P	GA	CT	CC	AA	AG
MAN0025	Aroemanis	P	GA	CT	CT	AA	AG
MAN0026	PERE LOUIS	P	GA	CT	CT	AA	AG
MAN0027	S-19		AA	TT	TT	GG	GG
MAN0028	Paris Selection No. 1	M	AA	TT	TT	GG	GG
MAN0029	Turpentine	P	GA	CT	CT	AA	AG
MAN0030	Brooks	M	AA	TT	TT	GG	GG
MAN0031	Rootstock Of Brooks Mia-17728	M	AA	TT	TT	GG	GG
MAN0032	Malda	M	AA	TT	TT	?	GG
MAN0033	Sensation	M	AA	TT	TT	?	GG
MAN0034	Turpentine	P	GA	CT	CT	AA	AG
MAN0035	Madras	M	AA	TT	TT	GG	GG
MAN0036	Ameeri	M	AA	TT	TT	GG	GG
MAN0037	Madoe	P	AA	?	?	?	AG
MAN0038	Sandersha	M	AA	TT	TT	GG	GG
MAN0039	Turpentine	M	AA	TT	TT	?	GG
MAN0040	Buxton Spice	P	GA	CT	CC	AA	AG
MAN0041	White Alfonso	M	AA	TT	TT	GG	GG
MAN0042	Kent	M	AA	TT	TT	GG	GG
MAN0043	O.P Sandersha		AA	TT	TT	GG	GG
MAN0044	O.P. Tyler	M	AA	TT	TT	GG	GG
MAN0045	Sdlg Of Mia-19596	P	GA	CT	CT	AA	AG
MAN0046	SDLG OF MIA-06895	M	AA	TT	TT	GG	GG
MAN0047	Himsagar	M	AA	TT	TT	GG	GG
MAN0048	Keitt	M	AA	TT	TT	GG	GG
MAN0049	Zill	M	AA	TT	TT	GG	GG
MAN0050	17502	M	AA	TT	TT	GG	GG
MAN0051	Kensington	P	GA	CT	CT	AA	AG
MAN0052	Unknown	M	AA	TT	TT	GG	GG
MAN0053	Unknown	M	AA	TT	TT	GG	GG
MAN0054	Langra	M	AA	TT	TT	GG	GG
MAN0055	Unknown	P	GA	CT	CT	AA	AG
MAN0056	NA	M	AA	TT	TT	GG	GG
MAN0057	Vanraj	M	AA	TT	TT	GG	GG
MAN0058	Tyler Premier	M	AA	TT	TT	GG	GG
MAN0059	Irwin	M	AA	TT	TT	GG	GG
MAN0060	Janardhan Pasand	M	AA	TT	TT	GG	GG
MAN0061	Springfels	M	AA	TT	TT	GG	GG
MAN0062	Unknown	M	AA	TT	TT	GG	GG
MAN0063	Rumani	M	AA	TT	TT	GG	GG
MAN0064	Tyler Premier		AA	TT	TT	GG	GG
MAN0065	Edgehill	M	AA	TT	TT	?	GG
MAN0066	Himsagar	M	AA	TT	TT	GG	GG
MAN0067	NA	M	AA	TT	TT	GG	GG
MAN0068	R1P3 (M4 Mango)		AA	TT	TT	GG	GG
MAN0069	Pohn Sawadee		GA	CT	CT	AA	AG
MAN0070	Mamou		GG	CC	CC	AA	AA
MAN0071	Sdlg Of 14-51 Mia-19452		AA	TT	TT	GG	GG
MAN0072	Sad Lium Pua		GG	CC	CC	AA	AA
MAN0073	Sang Tong		GG	CC	CC	AA	AA
MAN0074	Nam Dok Mai		GG	CC	CC	AA	AA
MAN0075	Hong Sa		GA	CT	CT	AA	AG
MAN0076	Suwon Tip		GA	CT	CC	AA	AG
MAN0077	Pam Kai Mia		GA	CT	CC	AA	AG
MAN0078	Praya Sowoy		?	?	CT	AA	AG
MAN0079	Katar Rum Rung		GG	CC	CC	AA	AA
MAN0080	Sig Siput	P	GA	CT	CT	AA	AG
MAN0081	Cac	P	GA	CT	CT	AA	AG
MAN0082	Borsha		AA	TT	TT	GG	GG
MAN0083	Provost	M	AA	TT	TT	GG	GG
MAN0084	Panchadara Kalasa	M	AA	TT	TT	GG	GG
MAN0085	Pickering	M	AA	TT	TT	GG	GG
MAN0086	Zill J-12	M	AA	TT	TT	GG	GG
MAN0087	Hw 14	M	AA	TT	TT	GG	GG
MAN0088	Zill 0-29	M	AA	TT	TT	?	GG
MAN0089	Z M-17		AA	TT	TT	GG	GG
MAN0090	Z M-10		AA	TT	TT	GG	GG
MAN0091	Angie	M	AA	TT	TT	GG	GG
MAN0092	Z-0		?	CT	CT	?	AG
MAN0093	Beverly	M	AA	TT	TT	GG	GG
MAN0094	Marlys	M	AA	TT	TT	GG	GG
MAN0095	WB2-06521	M	AA	TT	TT	GG	GG
MAN0096	Thai Everbearing	P	GA	CC	CC	?	AA
MAN0097	Ah Ping	M	AA	TT	TT	GG	GG
MAN0098	Chok Anon (Kuching)	P	GG	CC	CC	AA	AA
MAN0099	Iris	M	AA	TT	?	?	GG
MAN0100	Gaylour	M	AA	?	?	?	GG
MAN0101	Borsha Kampong	M	AA	TT	TT	GG	GG
MAN0102	Royal Special	M	AA	TT	TT	GG	GG
MAN0103	Colombo Kidney	M	AA	TT	?	GG	GG
MAN0104	Golden Lippens	M	AA	TT	TT	GG	GG
MAN0105	Sunset	M	AA	TT	TT	GG	GG
MAN0106	Manilita		GG	CC	CC	AA	AA
MAN0107	Diab		GA	?	?	?	AA
MAN0108	Imam Pasand	M	AA	TT	TT	GG	GG
MAN0109	Bullock s Heart	P	GA	CT	CT	AG	AG
MAN0110	Jewel	M	AA	TT	TT	GG	GG
MAN0111	Bd-34-89	M	AA	TT	TT	?	GG
MAN0112	Neelum	M	AA	TT	TT	GG	GG
MAN0113	Ruby	M	AA	TT	TT	?	GG
MAN0114	Rapoza	M	AA	TT	TT	GG	GG
MAN0115	Shindiri	M	AA	TT	TT	GG	GG
MAN0116	Nam Tam Teem	P	GG	CC	CC	AA	AA
MAN0117	purple		GA	CT	CT	AA	AA
MAN0123	Cat Saigon		AA	TT	TT	GG	GG
MAN0124	Bd 3-80		AA	TT	TT	GG	GG
MAN0125	Joellen		GA	CT	CT	AA	AG
MAN0126	Maya	M	AA	TT	TT	GG	GG
MAN0127	Duncan	M	AA	TT	TT	GG	GG
MAN0128	Okrong Tong	P	GG	CC	CC	AA	AA
MAN0129	Florigon	M	?	CT	CT	AA	AG
MAN0130	Gary		GA	CT	CT	AA	AG
MAN0131	Ppk		GA	CT	CT	AA	AG
MAN0132	Bombay	M	AA	TT	TT	GG	GG
MAN0133	Jakarta	M	AA	TT	TT	GG	GG
MAN0134	Hatcher	M	AA	TT	TT	GG	GG
MAN0135	Gootee	M	AA	?	?	?	GG
MAN0136	Zebda	P	GA	CT	CT	AG	AG
MAN0137	Paheri	M	AA	TT	TT	GG	GG
MAN0138	Sandersha	M	AA	TT	TT	?	GG
MAN0139	Winters	P	GA	CT	CT	AA	AG
MAN0140	Fukuda	M	AA	TT	TT	GG	GG
MAN0141	Burma	P	GA	CT	CT	AA	AG
MAN0142	Carrie	M	AA	TT	TT	GG	GG
MAN0143	Fairchild	M	AA	TT	TT	GG	GG
MAN0144	Bd 19-21	M	AA	TT	TT	GG	GG
MAN0145	Ono	P	GG	CC	CC	AA	AA
MAN0146	Long	P	GA	CT	CT	AA	AG
MAN0147	Torbet	P	?	CT	CT	AA	AG
MAN0148	Vallenato	P	?	CT	CT	AA	AG
MAN0149	Graham	M	?	?	?	GG	GG
MAN0150	Valencia Pride	M	AA	TT	TT	GG	GG
MAN0151	Dot	M	AA	TT	TT	GG	GG
MAN0152	Philippine		AA	TT	TT	GG	GG
MAN0153	Lily	M	AA	TT	TT	?	GG
MAN0154	Okrong	P	GG	CC	CC	AA	AA
MAN0155	Cogshall	M	AA	TT	TT	GG	GG
MAN0156	Heidi	M	AA	TT	TT	GG	GG
MAN0157	Bd 1-5	M	AA	TT	TT	?	GG
MAN0158	Tahar	M	AA	TT	TT	?	GG
MAN0159	Hodson	P	?	CT	CT	AA	AG
MAN0160	St. Maui	M	AA	TT	TT	GG	GG
MAN0161	Pedda Rasam	M	AA	TT	TT	GG	GG
MAN0162	Toledo	P	GA	CT	CT	AA	AG
MAN0163	Naomi	M	AA	TT	TT	?	GG
MAN0164	Piva	P	GA	CT	CT	AA	AG
MAN0165	Hong Sa		?	?	?	?	?
MAN0166	Ivory		?	?	?	?	?
MAN0167	Mapuleha	M	?	?	?	GG	?
MAN0168	Itamaraca	M	AA	TT	TT	GG	GG
MAN0169	Becky	M	AA	TT	TT	GG	GG
MAN0170	Irwin	M	AA	TT	TT	GG	GG
MAN0171	Lily	M	AA	TT	TT	?	GG
MAN0172	WB31822	M	AA	TT	TT	?	GG
MAN0173	WB32021	M	AA	TT	TT	GG	GG
MAN0174	Zeylanica	M	AA	?	?	?	GG
MAN0175	WB32214	P	?	?	?	?	AG
MAN0176	S-19	M	AA	TT	TT	GG	GG
MAN0177	WB32318	M	AA	TT	TT	GG	GG
MAN0178	EMPTY	M	?	?	?	?	?
MAN0179	Mabrouka	M	AA	TT	TT	GG	GG
MAN0180	Edgehill	M	AA	TT	TT	GG	GG
MAN0181	Malindi	P	GA	CT	CT	?	AG
MAN0182	Ott	M	AA	TT	TT	?	GG
MAN0183	Ford		AA	TT	TT	GG	GG
MAN0184	Lathrop	M	AA	TT	TT	GG	GG
MAN0185	Fernandez	M	AA	TT	TT	GG	?
MAN0186	Peach	M	AA	TT	TT	GG	GG
MAN0187	Gaylour	M	AA	TT	TT	GG	GG
MAN0188	Lily	M	AA	TT	TT	GG	GG
MAN0189	Magshimim	M	AA	TT	TT	GG	GG
MAN0190	MAmita	M	AA	TT	TT	GG	GG
MAN0191	Manzana Colorada	P	?	CT	CT	AA	AG
MAN0192	Unknown (Not Ott)	P	GA	CT	CT	AA	AG
MAN0193	Step	M	AA	TT	TT	GG	GG
MAN0194	Tetenene	M	AA	TT	TT	GG	GG
MAN0195	Tobago Small Red	M	AA	TT	TT	GG	GG
MAN0196	Turpentine Seedling		GA	CT	CT	AA	AG
MAN0197	No. 5-4(Palmersdlgo.p.-Zerifinsel.)	M	?	?	?	GG	GG
MAN0198	Zilate	M	AA	?	?	GG	GG
MAN0199	13-01	P	GA	CT	CT	AG	AG
MAN0200	Sdlg Of Wa3-02-05	M	?	?	?	?	?
MAN0201	Jo Z	M	AA	?	?	?	GG
MAN0202	No. 3-3(Irwinsdlgo.p.zerifinsel.)	M	AA	TT	TT	?	GG
MAN0203	Neelum	M	AA	TT	?	GG	GG
MAN0204	Smith (Trec)	M	AA	TT	TT	GG	GG
MAN0205	Allen-King - Everbearing	M	AA	TT	TT	GG	GG
MAN0206	Na		AA	TT	TT	GG	GG
MAN0207	Mallika	M	AA	TT	TT	GG	GG
MAN0208	Haden	M	AA	TT	TT	GG	GG
MAN0209	Haden	M	AA	TT	TT	GG	GG
MAN0210	Jehangir	M	?	?	?	Uncallable	GG
MAN0211	Valencia Pride	M	AA	TT	TT	?	GG
MAN0212	Paris Selection No. 1	M	AA	TT	TT	?	GG
MAN0213	Merritt Island Saigon	M	AA	TT	TT	GG	GG
MAN0214	Cushman	M	AA	TT	TT	GG	GG
MAN0215	Spirit Of 76	M	?	?	?	GG	GG
MAN0216	Tenom		GA	CT	CT	AA	AG
MAN0217	Excel		AA	TT	TT	GG	GG
MAN0218	Fiji Long	P	GA	CT	CT	AA	AG
MAN0219	Fiji Short	P	GA	CT	CT	?	?
MAN0220	Mulgoba	P	?	CT	CT	AA	AG
MAN0221	NA	M	AA	TT	TT	GG	GG
MAN0222	S.t. Maui		AA	TT	TT	?	GG
MAN0223	Buxton Spice		?	?	?	?	AA
MAN0224	Dot	M	?	?	?	?	?
MAN0225	Van Dyke	M	AA	TT	TT	?	GG
MAN0226	Bailey s Marvel		AA	TT	TT	GG	GG
MAN0227	Po Piju Kalay		GA	CT	CT	AA	AG
MAN0228	graft from WF3-01-24		AA	TT	TT	GG	GG
MAN0229	Myatryaut		?	?	?	GG	?
MAN0230	Shwehintha	M	?	?	?	?	AG
MAN0231	Wa2-05-07	M	AA	TT	TT	GG	GG
MAN0232	Sel. Num3	P	GA	CT	?	AA	AG
MAN0233	WINTERS		GA	CT	CT	AA	AG
MAN0234	WF3-MS-02-11		AA	TT	TT	GG	GG
MAN0235	WF3-Project TF-04-01		GA	CT	CT	AA	AG
MAN0236	O.P Haden (Bldg 15)		AA	TT	TT	GG	GG
MAN0237	WF3-MS-04-10		AA	TT	TT	GG	GG
MAN0238	WF3-MS-04-18-		?	?	TT	GG	GG
MAN0239	WF3-MS-05-06-		GA	CT	CT	AA	AG
MAN0240	Tommy Atkins		AA	TT	?	GG	GG
MAN0241	KEITT		AA	TT	TT	GG	GG
MAN0242	NAM DOC MAI		GA	CT	CT	AA	AG
MAN0243	WB2		AA	TT	TT	GG	GG
MAN0248	WB2		GA	CT	CT	AA	AG
MAN0253	WB2-04-54		GA	CT	CT	AA	AG
MAN0255	WB2-FTBG-07-007		GA	CT	CT	AA	AA
MAN0257	W3-1-10-03		GA	CT	CT	AA	AG
MAN0258	WB2-FTBG-09-058		GA	CT	CT	AA	AA
MAN0259	W3-1-01-01		GA	CT	CT	AG	AG
MAN0260	WC4-03-17		AA	TT	TT	GG	GG
MAN0261	O.P Tommy Atkins		AA	TT	TT	?	GG
MAN0262	O.P.Kent		AA	TT	TT	GG	GG
MAN0263	WB2-04-54		GA	CT	CT	AA	AG
MAN0264	WB2-04-54		GA	CT	CT	AA	AG
MAN0265	Mindica		AA	TT	TT	GG	?
MAN0289	O.P. Tommy Atkins-1		AA	TT	TT	GG	GG
MAN0290	O.P. Tommy Atkins-2		AA	TT	TT	GG	GG
MAN0291	O.P. White Alfonso-1		AA	TT	TT	GG	GG
MAN0292	O.P. White Alfonso-2		AA	TT	TT	GG	GG
MAN0293	O.P Sandersha-1		AA	TT	TT	GG	GG
MAN0294	O.P. Keitt-1		AA	TT	TT	GG	GG
MAN0295	O.P. Mamita-1		AA	TT	TT	GG	GG
MAN0296	O.P. Mamita-2		AA	TT	TT	GG	GG
MAN0297	WA1-ME-04-01		GA	?	CT	AA	?
MAN0298	WA1-ME-04-03		AA	TT	TT	GG	GG
MAN0299	O.P. Tyler Premier-1		AA	TT	TT	GG	GG
MAN0300	O.P. Tyler Premier-2		AA	TT	TT	GG	GG
MAN0301	WA10245		AA	TT	TT	GG	GG
MAN0302	WA10746		AA	TT	TT	GG	GG
MAN0303	WA11048		AA	TT	TT	GG	GG
MAN0304	WA11043		AA	TT	TT	GG	GG
MAN0305	WA10906		AA	TT	TT	GG	GG
MAN0306	WB1-PC-01-03O.P. Keitt 1-3		AA	TT	TT	?	GG
MAN0307	WB1-PC-01-20O.P. Keitt 2-1		AA	TT	TT	GG	GG
MAN0308	WB1-PC-01-21O.P. Keitt 2-1		AA	TT	TT	?	GG
MAN0309	WB1-PC-01-61O.P. Keitt 3-3		AA	?	?	?	GG
MAN0310	WB1-PC-01-63O.P. Keitt 3-3		AA	TT	TT	?	GG
MAN0311	WB1-PC-01-68O.P. Keitt 3-3		AA	TT	TT	GG	GG
MAN0312	WB1-PC-01-69O.P. Keitt 3-3		AA	TT	TT	Uncallable	GG
MAN0313	WB1-PC-02-07O.P. Keitt 4-4		AA	TT	TT	?	GG
MAN0314	WB1-PC-02-18O.P. Keitt 5-1		AA	TT	TT	?	GG
MAN0315	WB1-PC-02-20O.P. Keitt 5-1		GA	CT	CT	AA	AG
MAN0316	WB1-PC-02-39O.P. T/A 5-2		AA	TT	CT	?	GG
MAN0317	WB1-PC-02-41O.P. TA 5-2		AA	TT	TT	GG	GG
MAN0318	WB1-PC-02-64O.P. TA 6-1		GA	CT	CT	AA	AG
MAN0319	WB1-PC-02-68O.P. Kent 6-3		AA	TT	TT	?	GG
MAN0320	WB2-01-31O.P Tommy Atkins		AA	TT	TT	GG	GG
MAN0321	WB2-01-57O.P Keitt		AA	TT	TT	GG	GG
MAN0322	WB2-01-64O,P Keitt		AA	TT	TT	?	GG
MAN0323	WB2-02-21O.P. Keitt		?	?	?	GG	AG
MAN0324	WB2-02-53O.P. Keitt		AA	TT	TT	GG	GG
MAN0325	WB2-03-20O.P. Kent		AA	TT	TT	GG	GG
MAN0326	WB2-03-46O.P. Him Sagar		AA	TT	TT	GG	GG
MAN0327	WB2-03-48O.P. Him Sagar		AA	TT	TT	GG	GG
MAN0328	WB2-04-27O.P. Keitt		AA	TT	TT	?	GG
MAN0329	WB2-04-53O.P.Keitt		AA	TT	TT	?	GG
MAN0330	WB2-04-54O.P. Keitt		GA	CT	CT	AA	AG
MAN0331	WB2-07-17O.P. Haden		AA	TT	TT	?	GG
MAN0332	WB2-07-19O.P. Haden		AA	TT	TT	?	GG
MAN0333	WB2-08-76O.P Tommy Atkins		AA	TT	TT	GG	GG
MAN0334	WB2-09-48O.P. Kent		AA	TT	TT	GG	GG
MAN0335	WB2-10-47O.P. Keitt		AA	TT	TT	GG	GG
MAN0336	WB2-10-51O.P. Keitt		AA	TT	TT	GG	GG
MAN0337	WF3		AA	TT	TT	GG	GG					MAN0263
MAN0338	WF3-MS-01-24O.p. Tommy Atkins		AA	TT	TT	GG	GG					MAN0264
MAN0339	WF3-MS-02-08O.p. Tommy Atkins		GA	CT	CT	AA	AG
MAN0340	WF3-MS-02-11Selection		AA	TT	TT	?	GG
MAN0341	WF3-MS-02-38O.p. Tommy Atkins		AA	TT	TT	GG	GG
MAN0342	WF3-MS-02-50O.p. Magshimim (Mia 24058)		AA	?	TT	GG	GG
MAN0343	WF3-MS-03-19O.p. Tommy Atkins		AA	TT	TT	GG	GG
MAN0344	WF3-MS-03-39O.P Tommy Atkins		?	?	?	GG	GG
MAN0345	WF3-MS-03-48O.P. Haden		AA	TT	TT	?	GG
MAN0346	WF3-MS-04-10O.p. Tommy Atkins		AA	TT	TT	?	GG
MAN0347	WF3-MS-04-18O.P. Tommy Atkins		AA	TT	TT	GG	GG
MAN0348	WF3-MS-04-33O.p. Tommy Atkins		AA	TT	TT	?	GG
MAN0349	WF3-MS-04-44O.P Tommy Atkins		AA	TT	TT	GG	GG
MAN0350	WF3-MS-05-06O.P. Tommy Atkins		GA	CT	CT	AA	AG
MAN0351	WF3-MS-06-01O.p. S-10 (Mia 22097)		AA	CT	CT	AA	AG
MAN0352	WF3-MS-06-13O.p. S-10 (Mia 22097)		AA	TT	TT	GG	GG
MAN0353	WF3-MS-06-21O.p. S-10 (Mia 22097)		AA	TT	TT	GG	GG
MAN0354	WF3-MS-06-44O.p. S-10 (Mia 22097)		AA	TT	TT	GG	GG
MAN0355	WF3-MS-06-51O.p. S-10 (Mia 22097)		AA	TT	TT	GG	GG
MAN0356	WF3-MS-06-63O.p. S-10 (Mia 22097)		AA	TT	TT	GG	GG
MAN0357	WF3-MS-07-59O.p. Siagon (Mia 4329)		AA	TT	TT	GG	GG
MAN0358	wf3-ms-09-59O.p. Him Sagar (Mia 17568)		AA	TT	TT	GG	GG
MAN0359	WF3-MS-11-06O.p. Sandersha (Mia 36687)		AA	?	?	?	GG
MAN0360	WF3-MS-15-18O.p. White Alphonso (Mia 6600)		AA	TT	TT	GG	GG
MAN0361	Turpentine (#7)???		?	?	?	GG	GG
MAN0362	grafted		GA	CT	CT	AA	AG
MAN0363	graftedN2-1-04-04CHINO		GA	CT	CT	AA	AG
MAN0364	graftedN2-1-04-05KALA ALPHONSE SDLG		AA	TT	TT	GG	GG
MAN0365	graftedN2-1-05-01Diplomatico		GA	CT	CT	AA	AG
MAN0366	graftedN2-1-05-05Eldon		AA	TT	TT	GG	GG
MAN0367	graftedN2-1-06-01Golek		GA	CT	CT	AA	AG
MAN0368	graftedN2-1-06-06Siamese		GG	CC	CT	AA	AG
MAN0369	graftedN2-1-06-07Earlygold		?	CT	CT	AA	AG
MAN0370	graftedN2-1-07-03Sabre		GA	CT	CT	AA	AG
MAN0371	graftedN2-1-09-01CARABAO		GA	CT	CC	AA	AG
MAN0372	graftedN3-1-01-07Rootstock Of Brooks Mia-17728		AA	TT	TT	GG	GG
MAN0373	graftedN3-1-01-08Malda		AA	TT	TT	GG	GG
MAN0374	graftedN3-1-02-01Sensation		AA	TT	TT	?	GG
MAN0375	graftedN3-1-03-01Madoe		GA	CT	CT	AA	AG
MAN0376	graftedN4-1-01-05Buxton Spice		GA	CT	CC	AA	AG
MAN0377	graftedN4-1-01-08White Alfonso		AA	TT	TT	GG	GG					31O.p. Tommy Atkins	MAN0337
MAN0378	graftedWA2-06-15Sdlg Of Mia-19596		?	CT	CT	?	AG
MAN0379	graftedWA2-07-02SDLG OF MIA-06895		AA	TT	TT	GG	GG
MAN0380	graftedWA2-10-09Zill		AA	TT	TT	GG	GG
MAN0381	graftedWA2-10-1317502		AA	TT	TT	GG	GG
MAN0382	P04-C08-TSK30477-MAN0382?		AA	TT	?	?	GG
MAN0383	P04-D08-TSK30477-MAN0383?		AA	?	?	?	AG
MAN0384	graftedWA2-10-25Kensington		GA	CT	CT	AA	AG
MAN0385	graftedWA2-12-09Langra		AA	TT	TT	GG	GG
MAN0386	graftedWA2-16-05Vanraj		GA	CT	CT	AA	AG
MAN0387	graftedWA2-20-13Rumani		AA	TT	TT	GG	GG					MAN0237
MAN0388	graftedWB1-21-21Mamou		GG	CC	CC	AA	AA
MAN0389	graftedWB1-22-29Pam Kai Mia		GA	CT	CC	AA	AG					MAN0238
MAN0390	graftedWB2-01-57O.P Keitt		AA	TT	TT	GG	GG
MAN0391	graftedWB2-01-64O,P Keitt		AA	TT	TT	?	GG
MAN0392	graftedWB2-09-48O.P. Kent		AA	TT	TT	GG	GG
MAN0393	graftedWB2-FTBG-01-028Sig Siput		GA	CT	CT	AA	AG					MAN0239
MAN0394	graftedWB2-FTBG-01-210Borsha		AA	TT	TT	GG	GG
MAN0395	graftedWB2-FTBG-01-279Provost		AA	TT	TT	?	GG
MAN0396	graftedWB2-FTBG-01-295Panchadara Kalasa		AA	TT	TT	GG	GG
MAN0397	WB2-TondoTondo		AA	TT	TT	GG	GG
MAN0398	WB2-SpringfelsSpringfels		AA	TT	TT	GG	GG
MAN0399	WB2-CacCac		GA	CT	CT	AA	AG
MAN0400	WB2-M. rubropetalaM. rubropetala		GA	CT	CT	AA	AG
MAN0401	WB2-Irwin TypeIrwin Type		GA	CT	CT	AA	AG
MAN0402	WB2-KensingtonKensington		GA	CT	CT	AA	AG
MAN0403	WB2-MamouMamou		GG	CC	CC	AA	AA
MAN0404	WB2-Z M-10Z M-10		AA	TT	TT	GG	GG
MAN0405	WB2-AngieAngie		AA	TT	TT	GG	GG
MAN0406	WB2-Chok Anon (Kuching)Chok Anon (Kuching)		GG	CC	CC	AA	AA
MAN0407	WB2-Buxton SpiceBuxton Spice		GA	CT	CC	AA	AG
MAN0408	WB2-Janardhan PasandJanardhan Pasand		AA	TT	TT	?	GG
MAN0409	WB2-M. altissimaM. altissima		AA	TT	TT	Uncallable	GG
MAN0410	WB2-LangraLangra		AA	TT	TT	GG	GG
MAN0411	WB2-VanrajVanraj		AA	TT	TT	?	GG
MAN0412	WB2-EarlygoldEarlygold		GA	CT	CT	?	AG
MAN0413	WB2-Royal SpecialRoyal Special		AA	TT	TT	GG	GG
MAN0414	WB2-PickeringPickering		AA	TT	TT	GG	GG
MAN0415	WB2-Hw 14Hw 14		AA	TT	TT	GG	GG
MAN0416	WB2-IrisIris		AA	TT	TT	Uncallable	GG
MAN0417	WB2-ManilitaManilita		GG	CC	CC	AA	AA
MAN0418	WB2-BeverlyBeverly		AA	TT	TT	GG	GG
1-EMPTY	P03-H12-TSK30471-EMPTY		Bad	Bad	Bad	Bad	Bad
7-Empty	P04-H12-TSK30477-Empty		NTC	NTC	NTC	NTC	NTC
9-EMPTY	P01-H12-TSK30439-EMPTY		NTC	NTC	NTC	NTC	NTC
9-EMPTY	P02-C12-TSK30469-EMPTY		NTC	NTC	NTC	NTC	NTC

## Sheet: TableS7
Table S7: SNP calling of 47 mango accessions using two KASP markers associated with polyembryony conducted at USDA-ARS, SHRS, Miami, FL
	Blue color cells refer to the homozygous monoembryonic allele
	Green color cells refer to the hetrozygous polyembryonic allele
				NC_058153_1_5077225_T_C				NC_058153_1_5088289_T_C
MAN-code	Cultivar name	Embryony		DNA-Seq	LGC-KASP	PACE calling		DNA-Seq	LGC-KASP	PACE calling	Embryony after correction
MAN0001	S-01	M		T:T	T:T	T:T		T:T	T:T	T:T	M
MAN0002	Cowasjee Patel X Piri	M		T:T	T:T	T:T		T:T	T:T	T:T	M
MAN0003	TURPENTINE_146	P		C:T	C:T	C:T		C:T	C:T	C:T	P
MAN0004	Amini	M		T:T	T:T	T:T		T:T	T:T	T:T	M
MAN0005	Ewais	P		C:T	C:T	C:T		C:T	C:T	?	P
MAN0006	TURPENTINE_166	P		C:T	C:T	C:T		C:T	C:T	T:T	P
MAN0007	CHINO	P		C:T	C:T	C:T		C:T	C:T	C:T	P
MAN0008	KALA ALPHONSE SDLG	M		T:T	T:T	T:T		T:T	T:T	T:T	M
MAN0009	TOMMY ATKINS	M		T:T	T:T	T:T		T:T	T:T	T:T	M
MAN0010	Diplomatico			C:T	C:T	C:T		C:T	C:T	C:T	P
MAN0011	GLENN	M		T:T	T:T	T:T		T:T	T:T	T:T	M
MAN0012	Eldon	M		T:T	T:T	T:T		T:T	T:T	T:T	M
MAN0013	TUTEHAU	M		C:T	?	C:T		C:T	?	C:T	P
MAN0014	Golek	P		C:T	C:T	C:T		C:T	C:T	C:T	P
MAN0015	Saigon	M		T:T	T:T	T:T		T:T	T:T	T:T	M
MAN0016	GLENN	M		T:T	T:T	T:T		T:T	T:T	T:T	M
MAN0017	Siamese	P		C:C	C:C	?		C:T	C:T	C:T	P
MAN0018	Earlygold	P		C:T	C:T	?		C:T	C:T	?	P
MAN0019	NA	M		T:T	T:T	T:T		T:T	T:T	T:T	M
MAN0020	TURPENTINE	P		C:T	C:T	C:T		C:T	C:T	T:T	P
MAN0021	Sabre	P		C:T	C:T	C:T		C:T	C:T	T:T	P
MAN0022	Peach	P		C:T	C:T	C:T		C:T	C:T	C:T	P
MAN0023	S-10	M		T:T	T:T	T:T		T:T	T:T	T:T	M
MAN0024	CARABAO	P		C:T	C:T	C:T		C:T	C:C	?	P
MAN0025	Aroemanis	P		C:T	C:T	?		T:T	C:T	C:T	P
MAN0026	PERE LOUIS	P		C:T	C:T	?		C:T	C:T	C:T	P
MAN0027	S-19	P		T:T	T:T	T:T		T:T	T:T	T:T	P
MAN0028	Paris Selection No. 1	M		T:T	T:T	T:T		T:T	T:T	T:T	M
MAN0029	Turpentine	P		C:T	C:T	C:T		C:T	C:T	T:T	P
MAN0030	Brooks	M		T:T	T:T	T:T		T:T	T:T	T:T	M
MAN0031	Rootstock Of Brooks Mia-17728	M			T:T	T:T			T:T	T:T	M
MAN0032	Malda	M		T:T	T:T	T:T		T:T	T:T	T:T	M
MAN0033	Sensation	M		T:T	T:T	T:T		T:T	T:T	T:T	M
MAN0034	Turpentine	P		C:T	C:T	?		C:T	C:T	T:T	P
MAN0035	Madras	M		T:T	T:T	T:T		T:T	T:T	T:T	M
MAN0036	Ameeri	M		T:T	T:T	T:T		T:T	T:T	T:T	M
MAN0037	Madoe	P		C:T	?	T:T		C:T	?	?	P
MAN0038	Sandersha	M		T:T	T:T	T:T		T:T	T:T	T:T	M
MAN0039	Turpentine	P		T:T	T:T	T:T		T:T	T:T	T:T	P
MAN0040	Buxton Spice	P			C:T	C:T			C:C	?	P
MAN0041	White Alfonso	M		T:T	T:T	T:T		T:T	T:T	T:T	M
MAN0042	Kent	M		T:T	T:T	T:T		T:T	T:T	T:T	M
MAN0043	O.P Sandersha			T:T	T:T	T:T		T:T	T:T	T:T	M
MAN0044	NA	M		T:T	T:T	T:T		T:T	T:T	T:T	M
MAN0045	Sdlg Of Mia-19596	P		C:T	C:T	C:T		C:T	C:T	C:T	P
MAN0046	SDLG OF MIA-06895	M		N	T:T	T:T		T:T	T:T	T:T	M
MAN0047	Himsagar	M		T:T	T:T	T:T		T:T	T:T	T:T	M
MAN0048	Keitt	M		T:T	T:T	Negative Control (NC)		N	T:T	Negative Control (NC)	M
